# Supplementary material for: Altered Stool Cytokine Profiles and Pro-Inflammatory/Anti-Inflammatory Imbalance in Children with Autism Spectrum Disorder: A Developmental Analysis
Source: Biomedicines. 2026 Jul 11;14(7):1559. doi: 10.3390/biomedicines14071559 (PMC13405960; doi:10.3390/biomedicines14071559)
Supplement: Supplementary file 1 [file biomedicines-14-01559-s001.zip]

Archive with 1 entries (1 files):
- biomedicines-4309745-supplementary.pdf
